# Supplementary material for: Postoperative Serum Levels of sCD26 for Surveillance in Colorectal Cancer Patients
Source: PLoS One. 2014 Sep 11;9(9):e107470. doi: 10.1371/journal.pone.0107470 (PMC4161426; doi:10.1371/journal.pone.0107470)
Supplement: Table S2 — Serum levels of sCD26, CEA, CA-19.9 and CA-72.4 for preoperative and postoperative measurements. (XLS) [file pone.0107470.s003.xls]

## Sheet: CD26
Table S2. Serum sCD26 levels
		P O S T O P E R A T I V E M E A S U R E M E N T S D U R I N G F O L L O W - U P
Patient	Preoperative measurement	0-2 months	3-5 months	6-8 months	9-11 months	12-14 months	15-17 months	18-20 months	21-23 months	24-26 months	27-29 months	30-32 months	33-35 months	36-41 months	42-47 months	48-53 months	54-59 months	60-71 months	72-83 months
1		456.93			627.63	562.10	701.25				551.58		710.33	538.94
2	451.26		393.83		641.38			480.00			653.51
3	501.49	567.27		644.41	530.19 & 640.23		700.62	711.99	709.59	629.46		707.80		604.94
4	325.08	527.80	607.93	608.53 & 552.32	570.86		550.00		508.67	465.01	604.35		380.10
5	299.15	395.79		533.19 & 578.00		623.24	627.68		574.66	719.71	789.11
6	510.32	627.63			549.96		650.28				554.01		574.27
7	555.47	447.59			777.32	588.53	934.79	995.69				920.00
8	459.23	436.91		457.84		545.14				578.03 & 705.00		507.21
9	491.38	440.72		613.53		621.86	718.00			598.00
10	124.49	372.27 & 552.36		684.60	727.00			711.20	870.04	945.28
11	417.82	415.74		492.08 & 526.08			548.29		582.99	446.97
12		350.96 & 442.16	620.00		688.40		551.00	622.00
13	435.52	534.41	508.73			576.35			625.07
14	508.73				550.37	573.97	505.96
15	347.33	590.67		770.67	557.33		814.00	427.33		720.00		388.00
16	393.33			720.00			796.67				574.40								858.00
17	400.67	887.33		810.67			1049.58	760.35		924.34		986.96		983.98	793.15		864.71	742.84	823.64
18	1146.67		453.23	706.68 & 1019.76	557.59	751.40	897.51		582.00	578.46						736.49	817.00	975.03	738.00
19	665.33											1138.67		1145.33	1305.33	992.00	1301.33	1305.33 & 800.00
20	448.74			732.00		852.72		808.67				795.33			768.67		842.00	948.00
21	516.67	590.00			823.33			495.50						575.50		617.50		558.00
22	191.20			772.00	811.20		843.20		751.20		663.20		639.20	563.20	911.20		971.20	818.00
23	855.20			724.57					867.20				575.48	697.73	897.51	987.20	836.92
24	497.42	958.67		1235.65				1692.00						1156.69			1275.13	1298.00
25	432.35	1025.72		617.22	513.00			663.00	490.50	490.50		508.00		473.00	530.50	671.20	584.00
26	785.60	1421.19			639.91			793.83				768.17			781.65			628.00
27	386.88	461.89						1239.60	818.61				640.78
28	411.62	497.85						676.87		557.30		664.70		687.30	460.50	623.00	592.72
29	268.00	528.00 & 540.00		751.00 & 675.00 & 534.00			421.00	621.16	597.57	638.51
30	623.00	623.04		689.92		688.40	734.00	868.70 & 826.70	754.7 & 511.50
31	604.00	714.00		627.33			654.00		943.33	327.00	367.00 & 353.45
32	740.08	623.80		1124.64	1133.00	812.28	787.96
33	696.00	624.57		724.57	850.29	807.43	1093.14	1016.00 & 1098.86	1556.67		1032.00	1292.00		978.67 & 1322.00	1105.33 & 955.33	1145.33	702.00	1295.33	858.00
34	406.67	706.67 & 1096.67		1443.33				1879.20		1635.20			2311.20		3183.20 & 2407.20	1848.00		1398.00
35	1060.40			1666.40	1366.40	1732.40 & 1622.40 & 1474.40		2012.00	2785.33 & 2252.00		2612.00	1532.00	1392.00
36	453.00	1236.67 & 520.00	570.00	403.33		388.00	425.5	300.50				538.00		410.50 & 630.50 & 448.00	290.50	490.50 & 278.00
37	380.67		647.33	620.67	667.33		954.00	487.33	334.50			402.00
38	587.43	798.86			747.43 & 1116.67			743.33	866.67		687.00 & 865.33	915.33	2895.33 & 752.00	915.33		1132.00	1545.33	725.33 & 995.33
39	502.65			998.72			763.95			903.87		654.70		701.65	851.65	937.74 & 921.65	748	798.00
40	787.43	627.43 & 521.71		584.57	527.43	773.14
41	550.67	1000.67		650.67		644.00	565.33	650.67	999.20	363.20	351.20	187.20
42	290.92	446.00	497.64		425.44
43	277.30	202.76 & 417.45	172.94

## Sheet: CEA
Table S2. Serum CEA levels
		P O S T O P E R A T I V E M E A S U R E M E N T S D U R I N G F O L L O W - U P
Patient	Preoperative measurement	0-2 months	3-5 months	6-8 months	9-11 months	12-14 months	15-17 months	18-20 months	21-23 months	24-26 months	27-29 months	30-32 months	33-35 months	36-41 months	42-47 months	48-53 months	54-59 months	60-71 months	72-83 months
1		1.4			1.6	2.3	1.0				1.6		1.9	1.8
2	0.6		0.6		0.8			0.8			1.0
3	2.1	1.2		1.6	1.2 & 1.3		1.3	1.0	2.0	1.2		1.3		1.6
4	5.7	1.0	2.1	2.1	2.0	1.7	2.1		1.9	1.7	1.6	1.8
5	3.3	2.9		4.5 & 3.7	3.0		3.6		3.1	2.6	3.2
6	1.2	0.8			0.8		1.0				0.9		1.0
7	16.8	4.6			2.0	2.0	1.9	1.8				1.9
8	1.7	0.4		0.9		1.0				0.9 & 0.7		1.0
9	1.1	1.0		1.6		1.5	1.5			1.3
10	1.8	1.2 & 1.2		1.3	1.2			0.9	1.3	1.4
11	19.5	3.0		2.8 & 3.0			3.2		2.2	2.4
12		1.1 & 0.9	1.5		1.5		1.3	1.2
13	3.5	3.0	3.0			2.9			3.2
14	5.2				3.8	3.7	4.0
15	2.5	1.7		1.8	2.0		2.5	2.0		2.8		3.0
16	3.2			2.5			3.2				3.0								3.5
17	2.0	0.9		1.0			0.6	0.6		1.0		0.7		0.8	1.4		0.7	0.5	0.6
18	1.5	1.3		0.8 & 0.9	0.6	1.9	1.3		1.2	1.6						1.2	1.4	1.7	1.4
19												1.3		1.4	1.2	1.1	1.2	1.2 & 0.7
20	0.9			2.0		1.7		1.6				1.0			1.4		1.3	0.7
21	1.8	2.2			2.6			2.6						3.1		2.3		2.4
22		3.0		2.0	1.5		1.7		1.7		1.6		1.4	1.6	1.4		1.6	1.5
23	1.6			1.9					2.3				2.0	2.0	2.3	1.8	2.2
24		1.6		1.8				2.1						2.2			2.1	2.3
25	5.5	2.9		3.4	4.0			3.9	4.2	3.3		2.9		3.5	2.4	4.2	3.2
26	3.2	2.4			2.4			4.1				2.8			2.1			3.2
27		1.4						2.2					1.9
28		1.5						2.0		2.8		2.9		2.8	2.7	2.5	2.6
29		1.1		2.5 & 1.7 & 1.5			1.5	1.5	1.4	1.5
30	3.8	1.7		4.2		6.9	6.5	9.4 & 32.5	34.4 & 16.1
31	1.1	0.6		0.8			0.8		1.3		1.8 & 1.1
32	3.6	4.9		3.2	2.4	2.5	7.1
33	28.7	2.9		2.8	3.1	2.9	2.7	4.0 & 3.3	3.8		3.0	2.7		3.8 & 3.6	3.9 & 2.8	3.4	3.6	3.0	3.2
34	1.3	1.5 & 1.7		2.7				2.2		2.7			2.6		2.8 & 2.4	3.3		4.2
35	81.9			23.4	49.4	109.4 & 123.4 & 93.7		15.9	71.8 & 95.4		385.7	273.5	439.7
36	3.0	15.0	43.2	2.3		2.4	42.5	104.3				271.5		595.1 & 1307.0 & 1245.0	1000	1270.0 & 1382.0
37	7.1		1.8	2.7	4.9		16.2	17.9	40.5			54.3
38	10.1	5.9			43.9 & 56.3			19.2	66.5		122.9 & 114.9	214.4	170.2 & 130.8	451.7		341.9	1666.0	3693.0 & 4234.0
39	2.1			1.7			1.5			1.8		1.7		2.1	2.1	2.0 & 1.9	2.4	2.6
40	10.1	9.9 & 10.2		12.4	10.7	18.8
41		1.5		1.4		1.5	0.9	0.5	1.2	0.8	0.6	0.4
42	4.1	11.2	8.7		8.6
43

## Sheet: CA-19.9
Table S2. Serum CA-19.9 levels
		P O S T O P E R A T I V E M E A S U R E M E N T S D U R I N G F O L L O W - U P
Patient	Preoperative measurement	0-2 months	3-5 months	6-8 months	9-11 months	12-14 months	15-17 months	18-20 months	21-23 months	24-26 months	27-29 months	30-32 months	33-35 months	36-41 months	42-47 months	48-53 months	54-59 months	60-71 months	72-83 months
1		3.5			11.0	16.3	3.3				6.2		5.4	8.1
2	3.4
3		12.7		10.0	11.0 & 12.1		9.6	7.4	9.6	12.6		10.8		14.8
4		71.3	21.4	16.5 & 18.9	28.0	25.6	23.9			24.9	29.2		13.1
5		9.4		0.8 & 1.7	6.9		6.7		6.5	4.8	0.5
6
7		100.00			11.1	15.9	18.7					9.8
8	11.7	4.5		8.7		6.1				7.5 & 7.9		7.0
9		6.7		6.8		7.5	11.4			16.2
10	21.9	16.0 & 18.0		20.0	15.0			10.5	9.2	11.7
11	21.9	22.8		23.0 & 22.0			20.0		22.8	19.3
12		12.9 & 10.4	10.0		10.0		11.0	5.6
13	0.2
14					32.9	28.9	17.7
15	18.7	19.4		26.2	25.0		34.2					27.3
16	31.9
17	89.1	4.8		4.6								10.0		6.0	10.0		4.2	3.1	4.0
18	6.7		2.6	8.5	7.4		3.5		5.3	9.9						3.2	5.1	4.1	4.9
19
20	6.8																6.2	5.4
21	76.0
22		19.5		20.00			18.2		18.1		20.9		17.1	15.8	16.9		13.2	13.6
23
24	4.3	5.2		2.0				4.7						0.6			0.6
25		42.9		51.0	51.4			36.3	34.7	35.8		33.3		45.1	37.3	46.4	36.8
26															9.3			9.7
27								21.7
28
29		33.8		56.3 & 45.9 & 43.0			36.2	14.5	30.8	36.0
30	3.2	3.7		3.5		2.2	1.3	0.7 & 2.0	3.5 & 1.9
31	14.1	8.1									16.9
32		0.2		1.6	2.0	0.6	2.0
33	45.4	38.0		84.5	61.0			80.7 & 81.3	95.4		46.1	65.2		93.5 & 73.0	90.3 & 78.6	68.8	97.2	70.1	91.6
34	4.8	11.3	11.3 & 13.5					12.9		11.0			10.5		15.7 & 12.8	15.7		37.5
35	25.1			20.1	26.7	35.8 & 36.3 & 36.3		21.3	27.0 & 41.1		113.2	75.2	117.0
36	6.7		16.7			9.4	9.7	12.3				14.2		26.1 & 48.9 & 63.4	58.4	139.5 & 659.2
37	17.4		38.3	35.5			29.9	29.9
38					2.0			2.0			6.4	9.4	3.8 & 2.2	3.2		5.9	0.6	0.7
39				8.4			7.7			8.7		6.8		5.9	9.5	6.7 & 6.4	6.6	7.9
40	37.4	30.5			111.6
41		9.4					3.0			3.8	11.5	8.4
42	2.0	3.0	4.1		2.0
43

## Sheet: CA-72.4
Table S2. Serum CA-72.4 levels
		P O S T O P E R A T I V E M E A S U R E M E N T S D U R I N G F O L L O W - U P
Patient	Preoperative measurement	0-2 months	3-5 months	6-8 months	9-11 months	12-14 months	15-17 months	18-20 months	21-23 months	24-26 months	27-29 months	30-32 months	33-35 months	36-41 months	42-47 months	48-53 months	54-59 months	60-71 months	72-83 months
1		2.5			1.0	0.7	0.4				0.7		0.9	0.6
2
3				1.5	0.5 & 0.3		0.2	0.2	0.8	0.5		0.5		0.7
4		1.8	0.7	0.9 & 2.9	0.9	0.4	2.0			1.3	1.6		1.2
5		1.6		0.5 & 0.3	0.2		0.2		0.5	0.3	3.3
6
7		1.5			4.2	0.8	0.6	1.5				2.3
8		0.2		0.4		0.4				1.2 & 1.0		0.7
9		0.2		0.3		0.3
10	1.1	1.7 & 1.0		0.6	2.3			0.8	0.7	1.0
11	1.0	0.5		0.2 & 0.3			0.4		0.4	0.5
12		0.6 & 0.4	0.3		0.2		0.5	0.5
13	4.5
14					0.2	0.4	0.5
15	0.9	0.7		0.8	1.0		1.2					0.9
16	0.7
17	61.5	1.2		1.6								3.0		2.5	1.4		2.1	1.6	2.0
18	1.1		1.2	0.4	0.5		0.4		1.1	0.9						0.8	1.0	1.0	0.8
19
20	2.0
21	6.3
22		3.1		1.0					1.0		1.1		1.3	1.8	1.3		1.2	1.2
23
24	9.0	13.9		8.2				17.9						27.2			13.4	6.0
25		2.3		1.4	1.9			0.7	1.2	1.5		2.6		1.4	2.1	2.0	1.4
26															1.0
27								0.4
28
29		1.3		1.3 & 0.6 & 0.7			0.8	2.8	2.8	0.8
30	0.5	0.1		1.9		0.5	1.0	1.8 & 0.7	0.7 & 0.9
31	2.9	1.3
32		1.3		1.2	0.7	0.6	0.7
33	0.3	0.5		0.9	0.6			0.5 & 0.5	0.6		0.7	0.5		0.5	0.7 & 0.7	0.7	1.0	0.8	0.7
34	0.4	0.4 & 0.4						0.7		0.7			0.8		0.9	1.0		1.1
35	21.0			2.6	19.7	41.3 & 42.8 & 24.3		33.5	68.8 & 96.5		116.3 & 142.3	216.8	166.0
36			9.9			1.1	5.6	8.7				13.7		108.5 & 103.8 & 51.8	40.8	19.1 & 55.0
37	0.9		2.0	2.0				1.8
38					14.2			8.4			26.1	49.6	83.6 & 166.2	109.3			269.2	387.3
39				1.0			0.4			0.8		0.9		1.1	1.2	1.3	1.3	1.2
40	3.7	1.7			6.8
41		1.5					4.0			2.9	3.8	4.4
42	5.0	4.0	3.1		6.4										1.0
43
